# Supplementary material for: Investigating molecular mechanisms of insecticide resistance in the Eastern Democratic Republic of the Congo
Source: Malar J. 2021 Dec 14;20:464. doi: 10.1186/s12936-021-04002-8 (PMC8670120; doi:10.1186/s12936-021-04002-8)
Supplement: Supplementary file 1 — Additional file 1: TableS1. Summary of all published insecticide resistance mechanism data from the DRC. [file 12936_2021_4002_MOESM1_ESM.xlsx]

## Sheet: Sheet1
Table S1. Summary of all published insecticide resistance mechanism data from the DRC.
	Study Province	Study Site	Vector Species	Sample Size	Resistance Mechanism*		References
					Target Site Mutations (R Frequency/Genotype Frequency)	Detoxification Enzymes (Fold Change#)
2009	Kinshasa Province	Kingasani	An. gambiae s.l.	14	L1014F-kdr (0.68)	-	Kanza et al. 2013
					G119S-ace1 (0.0)
	Equateur Province	Bolenge	An. gambiae s.l.	9	L1014F-kdr (0.78)	-
					G119S-ace1 (0.0)
	Kongo Central Province	Kimpese	An. gambiae s.l.	10	L1014F-kdr (0.95)	-
					G119S-ace1 (0.0)
	Sud-Kivu Province	Katana	An. gambiae s.l.	8	L1014F-kdr (0.13)	-
					G119S-ace1 (0.0)
2010	Kinshasa Province	Kindele, Kinshasa City	An. gambiae s.s.	4	L1014F-kdr (0.38)	-	Bobanga et al. 2013
		Kimbangu, Kinshasa City	An. gambiae s.s.	3	L1014F-kdr (0.33)	-
2011-2012	Haut-Uélé Province	Kibali Gold Mine	An. gambiae s.s.	50 for 1014; 33 for 296; 47 for 119	L1014F-kdr (0.1)	Overexpression of GSTS1-2 (7.5), GSTE2 (6.5), TPX2 (4.75), CYP6M2 (2.5) and CYP6P1 (2.25)	Nardini et al. 2017
					L1014S-kdr (0.61)
					L1014F/S-kdr (0.26)
					A296G-rdl (0.02)
					G119S-ace1 (0.0)
			An. funestus s.s.	24	-	Overexpression of CYP6M7 (7.7), CYP6P9a (2.0), CYP6P9b (3.3), CYP6P4a (2.0), CYP6P4b (2.1), GSTE2 (2.0) and GSTS1 (3.6)
2013-2016	Sankuru Province	Lodja	An. gambiae s.l.	55	L1014F-kdr (0.06)	-	Wat'senga et al. 2018
	Tshopo Province	Kabondo	An. gambiae s.l.	132	L1014F-kdr (0.99)	-
	Lulua Province	Tshikaji	An. gambiae s.l.	39	L1014F-kdr (0.81)	-
		Mikalayi	An. gambiae s.l.	60	L1014F-kdr (0.82)	-
	Haut-Katanga Province	Kapolowe	An. gambiae s.l.	18	L1014F-kdr (0.22)	-
	Kinshasa Province	Kingasani	An. gambiae s.l.	43	L1014F-kdr (0.73)	-
2015	Kinshasa Province	Ndjili-Brasserie, Kinshasa City	An. gambiae s.l.	222	L1014F-kdr (0.87)	-	Riveron et al. 2017
					L1014S-kdr (0.10)
					L1014F/S-kdr (0.16)
			An. funestus s.s.	66	A296S-rdl (0.10)	Overexpression of CYP6P9a (11.0), CYP6P9b (6.25), CYP6M7 (5.25) and GSTE2 (2.5)
					119F-GSTe2 (0.67)
2015-2016	Kwilu Province	Bagata	An. gambiae s.s.	19	L1014F-kdr (0.61)	-	Matubi et a. 2020
			An. coluzzii	12	L1014F-kdr (0.87)
		Vanga	An. gambiae s.s.	26	L1014F-kdr (0.63)	-
			An. coluzzii	15	L1014F-kdr (0.77)
		Bandundu-City	An. gambiae s.s.	42	L1014F-kdr (0.76)	-
			An. coluzzii	5	L1014F-kdr (0.90)
2016	Nord-Ubangi	Pambwa	An. gambiae s.s.	92	L1014F-kdr (0.82)	-	Lynd et al. 2018
					L1014S-kdr (0.01)
					L1014F/S-kdr (0.17)
					N1575Y (0.01)
		Fiwa	An. gambiae s.s.	161	L1014F-kdr (0.64)	-
					L1014S-kdr (0.07)
					L1014F/S-kdr (0.29)
					N1575Y (0.01)
			An. coluzzii	4	L1014F-kdr (1.0)
					L1014S-kdr (0.0)
					L1014F/S-kdr (0.0)
					N1575Y (0.13)
		Bassa	An. gambiae s.s.	100	L1014F-kdr (0.79)	-
					L1014S-kdr (0.01)
					L1014F/S-kdr (0.20)
					N1575Y (0.0)
2016	Nord-Ubangi	Pambwa/ Fiwa/Bassa	An. gambiae s.s.	186	L1014F-kdr (0.86)	-	Lucas et al. 2019
					L1014S-kdr (0.14)
					A296G-rdl (0.05)
					G119S-ace1 (0.0)
					I114T-GSTe2 (0.0)
					L119V-GSTe2 (0.35)
					N1575Y (0.01)
			An. coluzzii	2	L1014F-kdr (0.75)
					A296S-rdl (0.25)
					I114T-GSTe2 (0.50)
					G119S-ace1 (0.0)
					N1575Y (0.0)
2016	Nord-Ubangi	Pambwa	An. gambiae s.s.	42	ZZB-TE-CYP6P4-236M-CYP6AA1-Duplication (0.40)	-	Njoroge et al. 2021
		Fiwa	An. gambiae s.s.	500	ZZB-TE-CYP6P4-236M-CYP6AA1-Duplication (0.61)	-
		Bassa	An. gambiae s.s.	142	ZZB-TE-CYP6P4-236M-CYP6AA1-Duplication (0.73)	-
2018	Sud-Kivu Province	Tchonka	An. gambiae s.s.	101	L1014F-kdr (0.98)	-	N'do et al. 2021
					G119S-ace1 (0.0)
2016-2018	Kinshasa Province	Bu	An. gambiae s.s.	27	L1014F-kdr (0.78)	-	Wat'senga et al. 2020
					L1014S-kdr (0.0)
					L1014F/S-kdr (0.22)
		Kasangulu	An. gambiae s.s.	40	L1014F-kdr (0.70)	-
					L1014S-kdr (0.08)
					L1014F/S-kdr (0.23)
		Kimpoko	An. gambiae s.s.	21	L1014F-kdr (0.86)	-
					L1014S-kdr (0.0)
					L1014F/S-kdr (0.14)
			An. coluzzii	3	L1014F-kdr (0.33)
					L1014S-kdr (0.67)
					L1014F/S-kdr (0.0)
		Kingasani	An. gambiae s.s.	57	L1014F-kdr (0.91)	-
					L1014S-kdr (0.02)
					L1014F/S-kdr (0.07)
		Kinkole	An. gambiae s.s.	23	L1014F-kdr (0.91)	-
					L1014S-kdr (0.02)
					L1014F/S-kdr (0.07)
			An. coluzzii	14	L1014F-kdr (0.0)
					L1014S-kdr (1.0)
					L1014F/S-kdr (0.0)
*Absence of a mutation reflects marker choice per study, not necessarily true absence of the mutation.
# Relative to a susceptible laboratory colony strain.
